# Supplementary material for: Synergetic Effect of Hybrid Conductive Additives for High-Capacity and Excellent Cyclability in Si Anodes
Source: Nanomaterials (Basel). 2022 Sep 26;12(19):3354. doi: 10.3390/nano12193354 (PMC9565680; doi:10.3390/nano12193354)
Supplement: Supplementary file 1 [file nanomaterials-12-03354-s001.zip]

Archive with 1 entries (1 files):
- nanomaterials-1894715-supplementary.pdf
